# Supplementary material for: A Novel Role for DOC2B in Ameliorating Palmitate-Induced Glucose Uptake Dysfunction in Skeletal Muscle Cells via a Mechanism Involving β-AR Agonism and Cofilin
Source: Int J Mol Sci. 2023 Dec 21;25(1):137. doi: 10.3390/ijms25010137 (PMC10779393; doi:10.3390/ijms25010137)
Supplement: Supplementary file 1 [file ijms-25-00137-s001.zip]

Archive with 1 entries (1 files):
- ijms-2740502-supplementary.pdf
